# Supplementary material for: Transcutaneous Afferent Patterned Stimulation Therapy Reduces Hand Tremor for One Hour in Essential Tremor Patients
Source: Front Neurosci. 2020 Nov 12;14:530300. doi: 10.3389/fnins.2020.530300 (PMC7689107; doi:10.3389/fnins.2020.530300)
Supplement: Supplementary file 1 [file Table_1.XLSX]

## Sheet: IndividualData
	Participant	Task	Session	Time (min.)	Clinical Rating	Tremor Power ((m/s^2)^2/Hz)	Tremor Power Ratio rel. Baseline	Fold Improvement	Patient Global Impression of Improvement (PGI-I)
	1	All	Baseline	-40	3	--	--	--	--
	1	Finger-to-nose reach	Baseline	-40	4	125.923	1	1
	1	Postural Hold	Baseline	-40	1	0.0764868	1	1
	1	Spiral drawing	Baseline	-40	4	61.4036	1	1
	1	All	During	-20	2.33	--	--	--	Much improved
	1	Finger-to-nose reach	During	-20	3	14.0438	0.111526	8.9665
	1	Postural Hold	During	-20	1	0.01029	0.134533	7.43313
	1	Pouring	During	-20	--	8.53055	--	--
	1	Spiral drawing	During	-20	3	6.57404	0.107063	9.34032
	1	All	Post 0	0	1.67	--	--	--	Much improved
	1	Finger-to-nose reach	Post 0	0	2	1.41537	0.0112399	88.9686
	1	Postural Hold	Post 0	0	1	0.00179959	0.0235281	42.5023
	1	Spiral drawing	Post 0	0	2	3.70528	0.0603431	16.5719
	1	All	Post 30	30	1.33	--	--	--	Much improved
	1	Finger-to-nose reach	Post 30	30	1	1.26834	0.0100723	99.282
	1	Postural Hold	Post 30	30	1	0.00987405	0.129095	7.74624
	1	Spiral drawing	Post 30	30	2	2.57686	0.041966	23.8288
	1	All	Post 60	60	1.67	--	--	--	Minimally improved
	1	Finger-to-nose reach	Post 60	60	3	13.1002	0.104033	9.61234
	1	Postural Hold	Post 60	60	2	0.0399101	0.521791	1.91648
	1	Spiral drawing	Post 60	60	3	8.48533	0.13819	7.23643
	2	All	Baseline	-40	1.75	--	--	--	--
	2	Finger-to-nose reach	Baseline	-40	2	0.133277	1	1
	2	Postural Hold	Baseline	-40	3	0.0618091	1	1
	2	Pouring	Baseline	-40	1	0.0987425	1	1
	2	Spiral drawing	Baseline	-40	1	0.0668404	1	1
	2	All	During	-20	1	--	--	--	Much improved
	2	Finger-to-nose reach	During	-20	1	0.0719854	0.540118	1.85145
	2	Postural Hold	During	-20	1	0.00299415	0.0484419	20.6433
	2	Pouring	During	-20	1	0.0594948	0.602525	1.65968
	2	Spiral drawing	During	-20	1	0.0289151	0.432599	2.31161
	2	All	Post 0	0	0.75	--	--	--	Much improved
	2	Finger-to-nose reach	Post 0	0	1	0.0942008	0.706803	1.41482
	2	Postural Hold	Post 0	0	1	0.0026136	0.042285	23.6491
	2	Pouring	Post 0	0	0	0.0376777	0.381575	2.62072
	2	Spiral drawing	Post 0	0	1	0.0329742	0.493327	2.02705
	2	All	Post 30	30	0.75	--	--	--	Much improved
	2	Finger-to-nose reach	Post 30	30	0	0.0744101	0.558311	1.79112
	2	Postural Hold	Post 30	30	1	0.00504169	0.0815687	12.2596
	2	Pouring	Post 30	30	1	0.0588999	0.5965	1.67645
	2	Spiral drawing	Post 30	30	1	0.0242929	0.363446	2.75144
	2	All	Post 60	60	0.75	--	--	--	Much improved
	2	Finger-to-nose reach	Post 60	60	0	0.122137	0.91641	1.09121
	2	Postural Hold	Post 60	60	1	0.00237913	0.0384916	25.9797
	2	Pouring	Post 60	60	1	0.0338893	0.343208	2.91368
	2	Spiral drawing	Post 60	60	1	0.0220708	0.330202	3.02845
	3	All	Baseline	-40	2.25	--	--	--	--
	3	Finger-to-nose reach	Baseline	-40	3	0.749272	1	1
	3	Postural Hold	Baseline	-40	1	0.000873188	1	1
	3	Pouring	Baseline	-40	2	0.273861	1	1
	3	Spiral drawing	Baseline	-40	3	0.390317	1	1
	3	All	During	-20	2.25	--	--	--	Minimally improved
	3	Finger-to-nose reach	During	-20	3	0.654651	0.873716	1.14454
	3	Postural Hold	During	-20	1	0.00128722	1.47416	0.678352
	3	Pouring	During	-20	2	0.273604	0.999063	1.00094
	3	Spiral drawing	During	-20	3	0.682601	1.74884	0.571808
	3	All	Post 0	0	1.75	--	--	--	Minimally improved
	3	Finger-to-nose reach	Post 0	0	3	0.616664	0.823018	1.21504
	3	Postural Hold	Post 0	0	0	0.000487231	0.557991	1.79214
	3	Pouring	Post 0	0	2	0.146609	0.535343	1.86796
	3	Spiral drawing	Post 0	0	2	0.439452	1.12589	0.888189
	3	All	Post 30	30	1.5	--	--	--	Minimally improved
	3	Finger-to-nose reach	Post 30	30	2	0.466891	0.623126	1.60481
	3	Postural Hold	Post 30	30	0	0.000445696	0.510424	1.95915
	3	Pouring	Post 30	30	2	0.138375	0.505274	1.97912
	3	Spiral drawing	Post 30	30	2	0.277871	0.711913	1.40467
	3	All	Post 60	60	2	--	--	--	Minimally improved
	3	Finger-to-nose reach	Post 60	60	3	0.517459	0.690615	1.44798
	3	Postural Hold	Post 60	60	1	0.000415573	0.475926	2.10117
	3	Pouring	Post 60	60	2	0.0527907	0.192765	5.18767
	3	Spiral drawing	Post 60	60	2	0.305815	0.783504	1.27632
	4	All	Baseline	-40	1.5	--	--	--	--
	4	Finger-to-nose reach	Baseline	-40	2	1.1016	1	1
	4	Postural Hold	Baseline	-40	2	0.0855475	1	1
	4	Pouring	Baseline	-40	1	1.15965	1	1
	4	Spiral drawing	Baseline	-40	1	0.473533	1	1
	4	All	During	-20	1.25	--	--	--	Very much improved
	4	Finger-to-nose reach	During	-20	2	0.718062	0.651833	1.53413
	4	Postural Hold	During	-20	1	0.034667	0.405237	2.46769
	4	Pouring	During	-20	1	0.651035	0.561409	1.78123
	4	Spiral drawing	During	-20	1	0.364134	0.768973	1.30044
	4	All	Post 0	0	1.5	--	--	--	Very much improved
	4	Finger-to-nose reach	Post 0	0	2	0.803735	0.729605	1.37061
	4	Postural Hold	Post 0	0	2	0.0440101	0.514452	1.94381
	4	Pouring	Post 0	0	1	0.260026	0.224229	4.45973
	4	Spiral drawing	Post 0	0	1	0.336129	0.709832	1.40878
	4	All	Post 30	30	1.25	--	--	--	Very much improved
	4	Finger-to-nose reach	Post 30	30	1	0.746599	0.677738	1.4755
	4	Postural Hold	Post 30	30	2	0.0317705	0.371379	2.69267
	4	Pouring	Post 30	30	1	0.112793	0.0972649	10.2812
	4	Spiral drawing	Post 30	30	1	0.247461	0.522585	1.91357
	4	All	Post 60	60	1.5	--	--	--	Much improved
	4	Finger-to-nose reach	Post 60	60	2	0.984046	0.893285	1.11946
	4	Postural Hold	Post 60	60	2	0.033252	0.388697	2.5727
	4	Pouring	Post 60	60	1	0.565304	0.48748	2.05137
	4	Spiral drawing	Post 60	60	1	0.219288	0.46309	2.15941
	5	All	Baseline	-40	2	--	--	--	--
	5	Finger-to-nose reach	Baseline	-40	2	0.727458	1	1
	5	Postural Hold	Baseline	-40	2	0.00864221	1	1
	5	Pouring	Baseline	-40	1	0.633397	1	1
	5	Spiral drawing	Baseline	-40	3	0.507732	1	1
	5	All	During	-20	1.75	--	--	--	Minimally improved
	5	Finger-to-nose reach	During	-20	2	0.499429	0.68654	1.45658
	5	Postural Hold	During	-20	2	0.0206827	2.39322	0.417847
	5	Pouring	During	-20	1	0.635058	1.00262	0.997385
	5	Spiral drawing	During	-20	2	0.34055	0.670728	1.49092
	5	All	Post 0	0	1.75	--	--	--	Minimally improved
	5	Finger-to-nose reach	Post 0	0	2	0.665507	0.914839	1.09309
	5	Postural Hold	Post 0	0	1	0.0061088	0.706856	1.41471
	5	Pouring	Post 0	0	2	0.218089	0.344316	2.90431
	5	Spiral drawing	Post 0	0	2	0.396436	0.780799	1.28074
	5	All	Post 30	30	1.5	--	--	--	Minimally improved
	5	Finger-to-nose reach	Post 30	30	2	0.6111	0.840048	1.19041
	5	Postural Hold	Post 30	30	1	0.0039033	0.451655	2.21408
	5	Pouring	Post 30	30	1	0.37909	0.598502	1.67084
	5	Spiral drawing	Post 30	30	2	0.283365	0.5581	1.79179
	5	All	Post 60	60	1.75	--	--	--	Minimally improved
	5	Finger-to-nose reach	Post 60	60	2	0.671831	0.923532	1.0828
	5	Postural Hold	Post 60	60	2	0.00914806	1.05853	0.944704
	5	Pouring	Post 60	60	1	0.394547	0.622906	1.60538
	5	Spiral drawing	Post 60	60	2	0.453022	0.892247	1.12077
	6	All	Baseline	-40	1.75	--	--	--	--
	6	Finger-to-nose reach	Baseline	-40	3	0.543342	1	1
	6	Postural Hold	Baseline	-40	2	0.0271342	1	1
	6	Pouring	Baseline	-40	1	0.0490134	1	1
	6	Spiral drawing	Baseline	-40	1	0.0294511	1	1
	6	All	During	-20	1.75	--	--	--	No change
	6	Finger-to-nose reach	During	-20	3	0.182709	0.336269	2.97381
	6	Postural Hold	During	-20	2	0.0140206	0.516713	1.93531
	6	Pouring	During	-20	1	0.0372204	0.759393	1.31684
	6	Spiral drawing	During	-20	1	0.0228831	0.776985	1.28703
	6	All	Post 0	0	1.75	--	--	--	No change
	6	Finger-to-nose reach	Post 0	0	3	0.323475	0.595344	1.6797
	6	Postural Hold	Post 0	0	2	0.0100144	0.369069	2.70952
	6	Pouring	Post 0	0	1	0.0538545	1.09877	0.910108
	6	Spiral drawing	Post 0	0	1	0.0166631	0.565788	1.76745
	6	All	Post 30	30	1.5	--	--	--	No change
	6	Finger-to-nose reach	Post 30	30	2	0.36305	0.668181	1.4966
	6	Postural Hold	Post 30	30	2	0.00782967	0.288553	3.46556
	6	Pouring	Post 30	30	1	0.0480277	0.97989	1.02052
	6	Spiral drawing	Post 30	30	1	0.00735768	0.249827	4.00277
	6	All	Post 60	60	1.75	--	--	--	No change
	6	Finger-to-nose reach	Post 60	60	3	0.447461	0.823535	1.21428
	6	Postural Hold	Post 60	60	2	0.00991841	0.365532	2.73574
	6	Pouring	Post 60	60	1	0.0452487	0.923192	1.0832
	6	Spiral drawing	Post 60	60	1	0.0202719	0.688323	1.45281
	7	All	Baseline	-40	2.25	--	--	--	--
	7	Finger-to-nose reach	Baseline	-40	2	0.799104	1	1
	7	Postural Hold	Baseline	-40	1	0.00183954	1	1
	7	Pouring	Baseline	-40	3	0.354854	1	1
	7	Spiral drawing	Baseline	-40	3	1.4278	1	1
	7	All	During	-20	1.25	--	--	--	Minimally improved
	7	Finger-to-nose reach	During	-20	1	0.400954	0.501755	1.99301
	7	Postural Hold	During	-20	1	0.00136983	0.744659	1.3429
	7	Pouring	During	-20	2	1.2725	3.58597	0.278864
	7	Spiral drawing	During	-20	1	0.162952	0.114128	8.76209
	7	All	Post 0	0	1	--	--	--	Much improved
	7	Finger-to-nose reach	Post 0	0	1	0.498884	0.624305	1.60178
	7	Postural Hold	Post 0	0	1	0.000578508	0.314485	3.1798
	7	Pouring	Post 0	0	1	0.098482	0.277528	3.60323
	7	Spiral drawing	Post 0	0	1	0.163701	0.114652	8.72202
	7	All	Post 30	30	1.5	--	--	--	Minimally improved
	7	Finger-to-nose reach	Post 30	30	1	0.444718	0.556521	1.79688
	7	Postural Hold	Post 30	30	1	0.00221721	1.20531	0.829665
	7	Pouring	Post 30	30	2	0.0891318	0.251179	3.98122
	7	Spiral drawing	Post 30	30	2	0.580155	0.406327	2.46107
	7	All	Post 60	60	1.75	--	--	--	Minimally improved
	7	Finger-to-nose reach	Post 60	60	2	0.596952	0.747027	1.33864
	7	Postural Hold	Post 60	60	2	0.00571786	3.10831	0.321718
	7	Pouring	Post 60	60	2	0.0391812	0.110415	9.05674
	7	Spiral drawing	Post 60	60	1	0.0886962	0.0621209	16.0977
	8	All	Baseline	-40	2.5	--	--	--	--
	8	Finger-to-nose reach	Baseline	-40	2	0.72611	1	1
	8	Postural Hold	Baseline	-40	2	0.412285	1	1
	8	Pouring	Baseline	-40	3	0.883309	1	1
	8	Spiral drawing	Baseline	-40	3	0.423382	1	1
	8	All	During	-20	2.5	--	--	--	No change
	8	Finger-to-nose reach	During	-20	2	0.680333	0.936956	1.06729
	8	Postural Hold	During	-20	2	0.0259378	0.0629123	15.8952
	8	Pouring	During	-20	3	0.620792	0.702802	1.42288
	8	Spiral drawing	During	-20	3	0.261864	0.618506	1.6168
	8	All	Post 0	0	2	--	--	--	Minimally improved
	8	Finger-to-nose reach	Post 0	0	2	0.494631	0.681207	1.46798
	8	Postural Hold	Post 0	0	1	0.00876748	0.0212656	47.0243
	8	Pouring	Post 0	0	2	0.230251	0.260669	3.83628
	8	Spiral drawing	Post 0	0	3	0.284006	0.670804	1.49075
	8	All	Post 30	30	2	--	--	--	No change
	8	Finger-to-nose reach	Post 30	30	2	1.05621	1.45462	0.687467
	8	Postural Hold	Post 30	30	1	0.0105751	0.02565	38.9863
	8	Pouring	Post 30	30	3	0.67057	0.759157	1.31725
	8	Spiral drawing	Post 30	30	2	0.305888	0.722488	1.38411
	8	All	Post 60	60	2	--	--	--	No change
	8	Finger-to-nose reach	Post 60	60	2	0.787647	1.08475	0.921873
	8	Postural Hold	Post 60	60	2	0.0469277	0.113824	8.78553
	8	Pouring	Post 60	60	2	0.565881	0.640638	1.56094
	8	Spiral drawing	Post 60	60	2	0.396885	0.937416	1.06676
	9	All	Baseline	-40	1.5	--	--	--	--
	9	Finger-to-nose reach	Baseline	-40	2	0.945663	1	1
	9	Postural Hold	Baseline	-40	1	0.00410594	1	1
	9	Pouring	Baseline	-40	2	0.0781584	1	1
	9	Spiral drawing	Baseline	-40	1	0.481333	1	1
	9	All	During	-20	1	--	--	--	Minimally improved
	9	Finger-to-nose reach	During	-20	1	0.42091	0.445095	2.24671
	9	Postural Hold	During	-20	1	0.00160726	0.391448	2.55462
	9	Pouring	During	-20	1	0.0346293	0.443066	2.257
	9	Spiral drawing	During	-20	1	0.0139923	0.0290698	34.3999
	9	All	Post 0	0	1	--	--	--	Minimally improved
	9	Finger-to-nose reach	Post 0	0	2	0.465701	0.492459	2.03062
	9	Postural Hold	Post 0	0	1	0.00476752	1.16113	0.861233
	9	Pouring	Post 0	0	0	0.0345373	0.441888	2.26302
	9	Spiral drawing	Post 0	0	1	0.0207533	0.0431163	23.1931
	9	All	Post 30	30	0.75	--	--	--	Minimally improved
	9	Finger-to-nose reach	Post 30	30	1	0.303006	0.320417	3.12093
	9	Postural Hold	Post 30	30	1	0.00366252	0.892005	1.12107
	9	Pouring	Post 30	30	0	0.0214855	0.274897	3.63773
	9	Spiral drawing	Post 30	30	1	0.864945	1.79698	0.556489
	9	All	Post 60	60	1	--	--	--	Minimally improved
	9	Finger-to-nose reach	Post 60	60	2	0.419337	0.443432	2.25514
	9	Postural Hold	Post 60	60	1	0.0037321	0.908951	1.10017
	9	Pouring	Post 60	60	0	0.0174216	0.222901	4.48629
	9	Spiral drawing	Post 60	60	1	0.012473	0.0259134	38.59
	10	All	Baseline	-40	2.25	--	--	--	--
	10	Finger-to-nose reach	Baseline	-40	1	0.0776394	1	1
	10	Postural Hold	Baseline	-40	2	0.250804	1	1
	10	Pouring	Baseline	-40	2	0.0864179	1	1
	10	Spiral drawing	Baseline	-40	4	1.87419	1	1
	10	All	During	-20	2	--	--	--	No change
	10	Finger-to-nose reach	During	-20	1	0.161822	2.08428	0.479782
	10	Postural Hold	During	-20	2	0.26526	1.05764	0.945503
	10	Pouring	During	-20	2	0.149861	1.73414	0.576654
	10	Spiral drawing	During	-20	3	2.25481	1.20308	0.831197
	10	All	Post 0	0	1.75	--	--	--	No change
	10	Finger-to-nose reach	Post 0	0	1	0.273264	3.51966	0.284118
	10	Postural Hold	Post 0	0	1	0.00463801	0.0184926	54.0757
	10	Pouring	Post 0	0	2	0.0785052	0.908437	1.10079
	10	Spiral drawing	Post 0	0	3	1.99075	1.06219	0.941448
	10	All	Post 30	30	1.75	--	--	--	No change
	10	Finger-to-nose reach	Post 30	30	1	0.18645	2.40149	0.416408
	10	Postural Hold	Post 30	30	2	0.00715497	0.0285281	35.0531
	10	Pouring	Post 30	30	2	0.122531	1.41789	0.705275
	10	Spiral drawing	Post 30	30	2	1.65407	0.882552	1.13308
	10	All	Post 60	60	2	--	--	--	Much worse
	10	Finger-to-nose reach	Post 60	60	1	0.355932	4.58442	0.21813
	10	Postural Hold	Post 60	60	3	0.752861	3.00179	0.333134
	10	Pouring	Post 60	60	2	0.112589	1.30284	0.767555
	10	Spiral drawing	Post 60	60	2	2.2473	1.19908	0.833974
	11	All	Baseline	-40	1.75	--	--	--	--
	11	Finger-to-nose reach	Baseline	-40	2	0.651013	1	1
	11	Postural Hold	Baseline	-40	3	7.28708	1	1
	11	Pouring	Baseline	-40	1	1.48575	1	1
	11	Spiral drawing	Baseline	-40	1	0.294786	1	1
	11	All	During	-20	1.5	--	--	--	No change
	11	Finger-to-nose reach	During	-20	2	0.551482	0.847114	1.18048
	11	Postural Hold	During	-20	2	4.06288	0.557546	1.79357
	11	Pouring	During	-20	1	0.565759	0.38079	2.62612
	11	Spiral drawing	During	-20	1	0.0631746	0.214307	4.6662
	11	All	Post 0	0	1.5	--	--	--	No change
	11	Finger-to-nose reach	Post 0	0	1	0.681166	1.04632	0.955733
	11	Postural Hold	Post 0	0	3	5.37045	0.736982	1.35688
	11	Pouring	Post 0	0	1	0.640481	0.431082	2.31974
	11	Spiral drawing	Post 0	0	1	0.0486916	0.165176	6.05413
	11	All	Post 30	30	1.75	--	--	--	No change
	11	Finger-to-nose reach	Post 30	30	1	0.678363	1.04201	0.959682
	11	Postural Hold	Post 30	30	3	3.33128	0.457148	2.18747
	11	Pouring	Post 30	30	2	0.594899	0.400403	2.49748
	11	Spiral drawing	Post 30	30	1	0.036748	0.12466	8.0218
	11	All	Post 60	60	1.25	--	--	--	No change
	11	Finger-to-nose reach	Post 60	60	1	0.256867	0.394565	2.53444
	11	Postural Hold	Post 60	60	2	1.70047	0.233354	4.28534
	11	Pouring	Post 60	60	1	0.369658	0.248802	4.01926
	11	Spiral drawing	Post 60	60	1	0.0451255	0.153079	6.53258
	12	All	Baseline	-40	1.25	--	--	--	--
	12	Finger-to-nose reach	Baseline	-40	2	0.157396	1	1
	12	Postural Hold	Baseline	-40	1	0.00473262	1	1
	12	Pouring	Baseline	-40	1	0.00749855	1	1
	12	Spiral drawing	Baseline	-40	1	0.0582629	1	1
	12	All	During	-20	0.75	--	--	--	Minimally improved
	12	Finger-to-nose reach	During	-20	0	0.0353582	0.224644	4.45149
	12	Postural Hold	During	-20	1	0.000363757	0.0768615	13.0104
	12	Pouring	During	-20	1	0.00377405	0.503304	1.98687
	12	Spiral drawing	During	-20	1	0.00932857	0.160112	6.24564
	12	All	Post 0	0	1	--	--	--	Minimally improved
	12	Finger-to-nose reach	Post 0	0	1	0.0454486	0.288753	3.46317
	12	Postural Hold	Post 0	0	1	0.000676478	0.142939	6.99598
	12	Pouring	Post 0	0	1	0.00285196	0.380335	2.62926
	12	Spiral drawing	Post 0	0	1	0.0148214	0.254389	3.93098
	12	All	Post 30	30	1	--	--	--	Minimally improved
	12	Finger-to-nose reach	Post 30	30	1	0.0691085	0.439073	2.27753
	12	Postural Hold	Post 30	30	1	0.000743203	0.157038	6.36787
	12	Pouring	Post 30	30	1	0.00464743	0.619778	1.61348
	12	Spiral drawing	Post 30	30	1	0.0212908	0.365426	2.73653
	12	All	Post 60	60	0.75	--	--	--	Minimally improved
	12	Finger-to-nose reach	Post 60	60	1	0.0564601	0.358712	2.78775
	12	Postural Hold	Post 60	60	0	0.000241288	0.050984	19.614
	12	Pouring	Post 60	60	1	0.00410223	0.547069	1.82792
	12	Spiral drawing	Post 60	60	1	0.0267503	0.459132	2.17803
	13	All	Baseline	-40	1.75	--	--	--	--
	13	Finger-to-nose reach	Baseline	-40	2	0.383762	1	1
	13	Postural Hold	Baseline	-40	2	0.0234321	1	1
	13	Pouring	Baseline	-40	1	0.0565926	1	1
	13	Spiral drawing	Baseline	-40	2	0.275398	1	1
	13	All	During	-20	1.25	--	--	--	Much improved
	13	Finger-to-nose reach	During	-20	2	0.296825	0.773462	1.29289
	13	Postural Hold	During	-20	1	0.0370854	1.58268	0.63184
	13	Pouring	During	-20	1	0.0474977	0.839293	1.19148
	13	Spiral drawing	During	-20	1	0.142709	0.518193	1.92978
	13	All	Post 0	0	1.25	--	--	--	Minimally improved
	13	Finger-to-nose reach	Post 0	0	2	0.304262	0.792842	1.26129
	13	Postural Hold	Post 0	0	1	0.01616	0.689655	1.45
	13	Pouring	Post 0	0	1	0.0454879	0.803779	1.24412
	13	Spiral drawing	Post 0	0	1	0.120603	0.437922	2.28351
	13	All	Post 30	30	1.25	--	--	--	Minimally improved
	13	Finger-to-nose reach	Post 30	30	2	0.282625	0.73646	1.35785
	13	Postural Hold	Post 30	30	1	0.00167346	0.0714174	14.0022
	13	Pouring	Post 30	30	1	0.0760024	1.34297	0.744616
	13	Spiral drawing	Post 30	30	1	0.117054	0.425035	2.35275
	13	All	Post 60	60	1.5	--	--	--	Minimally improved
	13	Finger-to-nose reach	Post 60	60	2	0.569973	1.48523	0.673298
	13	Postural Hold	Post 60	60	2	0.0095353	0.406934	2.4574
	13	Pouring	Post 60	60	1	0.140358	2.48015	0.403201
	13	Spiral drawing	Post 60	60	1	0.227424	0.825802	1.21094
	14	All	Baseline	-40	2.75	--	--	--	--
	14	Finger-to-nose reach	Baseline	-40	2	0.49076	1	1
	14	Postural Hold	Baseline	-40	2	0.00928959	1	1
	14	Pouring	Baseline	-40	3	0.477666	1	1
	14	Spiral drawing	Baseline	-40	4	2.05649	1	1
	14	All	During	-20	1.75	--	--	--	Minimally improved
	14	Finger-to-nose reach	During	-20	2	0.165786	0.337815	2.9602
	14	Postural Hold	During	-20	1	0.000283053	0.0304699	32.8193
	14	Pouring	During	-20	2	0.325722	0.681903	1.46648
	14	Spiral drawing	During	-20	2	0.642358	0.312356	3.20147
	14	All	Post 0	0	1.25	--	--	--	Minimally improved
	14	Finger-to-nose reach	Post 0	0	1	0.0881158	0.17955	5.56948
	14	Postural Hold	Post 0	0	1	0.000320666	0.0345188	28.9697
	14	Pouring	Post 0	0	1	0.137162	0.28715	3.4825
	14	Spiral drawing	Post 0	0	2	0.404974	0.196925	5.07809
	14	All	Post 30	30	1	--	--	--	Much improved
	14	Finger-to-nose reach	Post 30	30	1	0.211188	0.430329	2.3238
	14	Postural Hold	Post 30	30	0	0.000309706	0.033339	29.9949
	14	Pouring	Post 30	30	1	0.0271274	0.0567915	17.6083
	14	Spiral drawing	Post 30	30	2	0.338649	0.164673	6.07264
	14	All	Post 60	60	1	--	--	--	Much improved
	14	Finger-to-nose reach	Post 60	60	1	0.156722	0.319346	3.1314
	14	Postural Hold	Post 60	60	1	0.000626526	0.0674438	14.8272
	14	Pouring	Post 60	60	0	0.265287	0.555382	1.80056
	14	Spiral drawing	Post 60	60	2	0.423926	0.20614	4.85106
	15	All	Baseline	-40	1.5	--	--	--	--
	15	Finger-to-nose reach	Baseline	-40	2	0.679133	1	1
	15	Postural Hold	Baseline	-40	2	0.0133859	1	1
	15	Pouring	Baseline	-40	1	0.0369954	1	1
	15	Spiral drawing	Baseline	-40	1	0.0237208	1	1
	15	All	During	-20	1.5	--	--	--	Minimally improved
	15	Finger-to-nose reach	During	-20	2	0.608787	0.896418	1.11555
	15	Postural Hold	During	-20	2	0.00150783	0.112643	8.8776
	15	Pouring	During	-20	1	0.0330347	0.892941	1.1199
	15	Spiral drawing	During	-20	1	0.0289992	1.22252	0.817982
	15	All	Post 0	0	0.5	--	--	--	Much improved
	15	Finger-to-nose reach	Post 0	0	1	0.381526	0.561784	1.78004
	15	Postural Hold	Post 0	0	1	0.00328719	0.245571	4.07214
	15	Pouring	Post 0	0	0	0.0374373	1.01194	0.988197
	15	Spiral drawing	Post 0	0	0	0.0171389	0.722523	1.38404
	15	All	Post 30	30	0.75	--	--	--	Minimally improved
	15	Finger-to-nose reach	Post 30	30	1	0.385412	0.567506	1.7621
	15	Postural Hold	Post 30	30	1	0.00227764	0.170152	5.87709
	15	Pouring	Post 30	30	0	0.0444295	1.20094	0.832678
	15	Spiral drawing	Post 30	30	1	0.0316136	1.33273	0.750337
	15	All	Post 60	60	1	--	--	--	Minimally improved
	15	Finger-to-nose reach	Post 60	60	2	0.498559	0.734112	1.36219
	15	Postural Hold	Post 60	60	1	0.0035731	0.26693	3.7463
	15	Pouring	Post 60	60	0	0.0736299	1.99024	0.502451
	15	Spiral drawing	Post 60	60	1	0.480577	20.2597	0.0493591
